# Supplementary material for: Selective Serotonin Reuptake Inhibitors for the Prevention of Post-Stroke Depression: A Systematic Review and Meta-Analysis
Source: J Clin Med. 2021 Dec 16;10(24):5912. doi: 10.3390/jcm10245912 (PMC8704665; doi:10.3390/jcm10245912)
Supplement: Supplementary file 1 [file jcm-10-05912-s001.zip]

Archive with 1 entries (1 files):
- jcm-1465971-supplementary.pdf
